# Supplementary material for: Knowledge, perception and practice towards oxytocin stability and quality: A qualitative study of stakeholders in three resource-limited countries
Source: PLoS One. 2018 Sep 25;13(9):e0203810. doi: 10.1371/journal.pone.0203810 (PMC6156023; doi:10.1371/journal.pone.0203810)
Supplement: S1 File — (XLSX) [file pone.0203810.s001.xlsx]

## Sheet: Myanmar coding tree
"Knowledge, perception and practice towards oxytocin stability and quality: A qualitative study of stakeholders in three resource-limited countries "
Oliver, VL. et. al.
Myanmar - Coding framework
Codes	Frequency of references
	Participant type								Setting			Total
	Auxillary midwives	Midwives	Township medical officers	Facility-based birth attendants	OBGYN	UN/NGO reps	Pharma company reps		urban	rural
Oxytocin storage knowledge and practices
cold storage not required	0	1	0	2	2	0	0		4	1		5
cold storage of oxytocin	0	1	2	0	0	0	0		0	3		3
non-cold-chain supply of oxytocin	0	2	3	0	7	2	0		9	3		14
old habits or norms of oxytocin storage	0	1	0	1	6	0	0		7	1		8
practice - room temp	0	5	5	3	8	2	0		16	5		23
knowledge of cold storage requirement for oxyotcin	0	0	2	2	2	0	0		4	2		6
lack of knowledge of cold storage requirements for oxytocin	0	7	1	2	0	0	0		2	8		10
Perceptions of oxytocin quality
oxytocin effective	1	4	0	2	2	0	0		4	5		9
oxytocin no side effects	3	2	0	1	0	0	0		1	6		6
oxytocin side effects	2	3	0	1	1	0	0		1	6		7
high dose for treatment	0	0	4	0	3	1	0		7	0		8
impaired oxytocin efficacy	0	0	3	0	7	1	0		10	0		11
no difficulties with oxytocin	0	2	0	0	2	0	0		2	2		4
Cold chain constraints
availability of cold storage	0	1	1	1	0	2	0		2	1		5
cold storage impractical	0	2	1	1	0	0	0		2	2		4
electricity or cold storage constraints	2	5	0	4	2	1	0		4	9		14
vaccines in fridge	0	1	1	1	4	1	0		7	0		8

## Sheet: India coding tree
"Knowledge, perception and practice towards oxytocin stability and quality: A qualitative study of stakeholders in three resource-limited countries "
Oliver, VL. et. al.
India - Coding framework
Codes	Frequency of references
	Participant type									Setting			Total
	ASHA	Nurse	Dr/OBGY	Pharmacist	Supply chain	Gov officials	Pharma company reps	UN/NGO reps		urban	rural
Oxytocin storage knowledge and practices
no problem with IOT storage	0	0	0	5	0	0	0	0		2	3		5
OT refrigeration known	0	0	10	2	2	1	0	1		16	0		16
OT refrigeration not known	0	0	6	1	3	0	0	3		11	2		13
OT refrigeration not practiced	0	2	4	2	4	1	0	3		12	4		16
OT refrigeration practiced	0	0	8	4	0	0	0	1		13	0		13
OT storage instructions not temperature-specific	0	0	1	2	1	0	0	0		4	0		4
possible training for OT refrigeration	0	0	0	0	0	0	0	1		1	0		1
source of information on appropriate OT storage	0	0	2	0	0	0	0	0		2	0		2
vaccine refrigeration	0	4	0	2	2	0	0	0		5	3		8
Perceptions of oxytocin quality
counterfeit OT	0	0	1	0	0	0	0	0		1	0		1
quality of medicines an issue	0	0	2	0	0	0	0	0		2	0		2
quality of medicines not an issue	0	0	2	0	0	0	0	0		1	1		2
Cold chain constraints
electricity issues don't affect med stability	0	1	0	2	0	0	0	0		1	2		3
electricity ok	0	2	3	0	0	0	0	0		3	2		5
electricity privatized	0	1	0	0	0	0	0	0		1	0		1
electricity unreliable	0	2	5	3	3	0	0	1		10	3		14
generator ok	0	1	1	0	0	0	0	0		2	0		2
generator problems	0	0	0	1	0	0	0	0		1	0		1
government cold chain reliable	0	0	0	1	1	0	0	0		2	0		2
private cold chain unreliable	0	0	0	1	0	0	0	0		1	0		1
refrigeration constraints	0	0	1	0	1	0	1	1		4	0		4

## Sheet: Ethiopia coding tree
"Knowledge, perception and practice towards oxytocin stability and quality: A qualitative study of stakeholders in three resource-limited countries "
Oliver, VL. et. al.
Ethiopia - Coding framework
Codes	Frequency of references
	Participant type								Setting			Region					Total
	HEW	Nurses, midwives, health officers	OBGYN or Dr	Pharmacists	Supply chain	Gov Officials	NGO/Professional org		Urban	Rural		Oromia	Gambella	Afar	Addis
Oxytocin storage knowledge and practices
knowledge of oxytocin storage	5	12	12	5	4	4	1		24	19		12	16	10	6		60
oxytocin is potent at room temperature	0	4	1	0	0	0	0		5	0		0	4	0	1		5
oxytocin not refrigerated	0	3	0	0	0	0	0		2	0		0	3	0	0		2
Oxytocin refrigrated	13	46	22	20	2	3	1		53	55		35	45	18	12		147
oxytocin transported refrigerated	5	9	2	10	4	4	0		11	19		9	15	6	3		43
use ice pack when power is out	1	3	0	1	0	0	0		2	3		1	2	2	0		6
Perceptions of oxytocin quality
No problem with oxytocin	4	22	4	5	2	2	0		20	20		5	25	8	4		47
No study on oxytocin degradation	0	0	4	0	0	0	0		4	0		0	0	0	4		4
over dose complication	0	2	0	0	1	0	0		1	2		0	0	2	1		3
oxytocin can deteriorate some times	0	5	8	1	2	2	0		12	6		4	6	6	2		24
oxytocin failed sometimes	0	5	12	0	2	1	0		16	5		3	5	4	9		25
Oxytocin is effective	8	45	11	10	5	1	0		57	35		26	40	17	12		119
Cold chain constraints
Frequent power interruption	4	8	22	6	5	5	0		25	22		10	13	16	11		62
fridge available in labor ward	0	1	2	0	1	0	0		3	1		0	1	1	2		4
generator not used or not functional	0	2	2	0	0	1	0		2	2		1	1	2	0		6
Monitoring of fridge perfomed	1	1	2	1	2	1	0		4	3		1	2	2	3		9
oxytocin not stored in labour ward	0	7	0	0	0	3	0		6	1		0	7	0	0		10
Power back up available	4	15	3	3	1	1	0		6	20		7	9	8	3		34
Refrigration is a problem	3	15	35	15	14	17	1		65	33		17	32	25	28		133
Refrigration is not a problem	2	26	5	10	4	4	0		22	26		14	23	5	9		66
